# Supplementary material for: Genetic Profiling of Sebaceous Carcinoma Arising from an Ovarian Mature Teratoma: A Case Report
Source: Int J Mol Sci. 2024 Jun 8;25(12):6351. doi: 10.3390/ijms25126351 (PMC11203495; doi:10.3390/ijms25126351)
Supplement: Supplementary file 1 [file ijms-25-06351-s001.zip]

Archive with 1 entries (1 files):
- ijms-3029491-supplementary.pdf
